# Supplementary material for: Cell-based analysis reveals that sex-determining gene signals in Ostrinia are pivotally changed by male-killing Wolbachia
Source: PNAS Nexus. 2022 Dec 13;2(1):pgac293. doi: 10.1093/pnasnexus/pgac293 (PMC9837667; doi:10.1093/pnasnexus/pgac293)
Supplement: pgac293_Supplemental_Files [file pgac293_supplemental_files.zip]

Archive with 2 entries (2 files):
- PNASNEXUS-PNASNEXUS-2022-00875-s01.pdf
- PNASNEXUS-PNASNEXUS-2022-00875-s02.xlsx
