# Supplementary material for: Cell-based analysis reveals that sex-determining gene signals in Ostrinia are pivotally changed by male-killing Wolbachia
Source: PNAS Nexus. 2022 Dec 13;2(1):pgac293. doi: 10.1093/pnasnexus/pgac293 (PMC9837667; doi:10.1093/pnasnexus/pgac293)
Supplement: pgac293_Supplemental_Files [file pgac293_supplemental_files.zip › PNASNEXUS-PNASNEXUS-2022-00875-s02.xlsx]

## Sheet: Titles
Dataset S1 (separate sheet). Relative titers of the sex-specific isoforms of Osdsx, OsMasc, and Osznf-2 in male-derived O. scapulalis cell line M1 and M4 (Data for Fig. 2 and Fig. S3).
Dataset S2 (separate sheet). Relative titers of the sex-specific isoforms of Osdsx, OsMasc, and Osznf-2 in male-derived O. scapulalis cell line M1, M4, and M7 (Data for Fig. S4).
Dataset S3 (separate sheet). Relative titers of sex-specific isoforms of Osdsx, OsMasc, and Osznf-2 during postembryonic development of O. scapulalis (Data for Fig. 3, Fig. 4, Fig. S5).
Dataset S4 (separate sheet). Relative titers of sex-specific isoforms of Osdsx, OsMasc, and Osznf-2 during embryonic development of O. scapulalis (Data for Fig. 5).

## Sheet: Dataset S1
data	line	week	treatment	OsDsxM	OsDsxF	OsMascM	OsMascF	OsZnf2M	OsZnf2F
1	M1	3	wol	0.000953	7.6e-05	0.001893	0.001339	0.001829	0.000748
2	M1	3	wol	0.001153	6.2e-05	0.0019	0.001186	0.001953	0.000593
3	M1	3	wol	0.001236	8.5e-05	0.002093	0.001289	0.002182	0.000565
4	M1	3	wol	0.001353	7.6e-05	0.002108	0.001114	0.002421	0.000681
5	M1	3	wol	0.001004	6.9e-05	0.001772	0.001137	0.002167	0.000788
6	M1	5	none	0.001754	2e-06	0.004629	0.001906	0.003365	1e-06
7	M1	5	none	0.001391	1e-06	0.003521	0.001543	0.00296	1e-06
8	M1	5	none	0.001169	1e-06	0.003331	0.00143	0.003023	1e-06
9	M1	5	none	0.001178	1e-06	0.003354	0.002421	0.003129	1e-06
10	M1	5	none	0.00144	1e-06	0.003023	0.001689	0.003108	1e-06
11	M1	5	wol	0.000397	0.000174	0.0017	0.004843	0.001575	0.002631
12	M1	5	wol	0.000546	0.000123	0.002228	0.004016	0.00194	0.00205
13	M1	5	wol	0.000567	0.000141	0.00216	0.004597	0.001893	0.00213
14	M1	5	wol	0.000394	0.000118	0.001822	0.005962	0.002228	0.002405
15	M1	5	wol	0.000408	0.000111	0.001926	0.004843	0.002152	0.001689
16	M1	10	none	0.000899	1e-06	0.00324	0.001736	0.003217	1e-06
17	M1	10	none	0.000886	1e-06	0.003401	0.00128	0.002631	1e-06
18	M1	10	none	0.001036	1e-06	0.003582	0.001435	0.00264	1e-06
19	M1	10	none	0.000883	2e-06	0.003228	0.003033	0.002533	1e-06
20	M1	10	none	0.001061	1e-06	0.003721	0.001511	0.003129	2e-06
21	M1	10	wol	4.7e-05	0.000194	0.000235	0.006638	0.000638	0.003533
22	M1	10	wol	0.000157	0.000182	0.00079	0.006237	0.001141	0.003412
23	M1	10	wol	4e-05	0.000213	0.000199	0.00784	0.000647	0.003734
24	M1	10	wol	7.9e-05	0.000263	0.000344	0.008344	0.000738	0.003557
25	M1	10	wol	9.4e-05	0.000216	0.000456	0.00734	0.000816	0.003747
26	M1	10	tet	0.001933	6e-05	0.003075	0.002029	0.002515	0.000436
27	M1	10	tet	0.001396	6.1e-05	0.002734	0.001906	0.00238	0.000563
28	M1	10	tet	0.001538	4.4e-05	0.002991	0.001779	0.002315	0.000304
29	M1	10	tet	0.001249	5.3e-05	0.00264	0.002001	0.002396	0.000464
30	M1	10	tet	0.001228	7e-05	0.002705	0.002197	0.002472	0.000667
31	M4	3	wol	0.00173	0.000877	0.000738	0.001329	0.001149	0.002889
32	M4	3	wol	0.00141	0.000983	0.000581	0.00148	0.001153	0.00296
33	M4	3	wol	0.001575	0.001289	0.000513	0.00143	0.000963	0.002705
34	M4	3	wol	0.001061	0.00144	0.000468	0.00144	0.000761	0.004187
35	M4	3	wol	0.001325	0.001316	0.000482	0.001381	0.000821	0.003424
36	M4	5	none	0.005941	9e-06	0.002331	0.000877	0.002315	4e-06
37	M4	5	none	0.003947	4e-06	0.002115	0.000921	0.002568	2e-06
38	M4	5	none	0.005355	7e-06	0.001581	0.000865	0.002481	2e-06
39	M4	5	none	0.002405	4e-06	0.002705	0.000793	0.003086	4e-06
40	M4	5	none	0.004275	4e-06	0.002259	0.000635	0.002405	2e-06
41	M4	5	wol	3.1e-05	0.001609	1.4e-05	0.004944	0.000108	0.005013
42	M4	5	wol	0.000421	0.001266	0.000184	0.004058	0.000272	0.004629
43	M4	5	wol	0.000487	0.001425	0.000219	0.00423	0.000312	0.004349
44	M4	5	wol	0.000121	0.001718	6e-05	0.004566	0.000168	0.005739
45	M4	5	wol	0.000283	0.00166	0.00013	0.003683	0.000237	0.00586
46	M4	10	none	0.004859	0.000146	0.001854	0.001215	0.002267	0.000369
47	M4	10	none	0.005101	7e-06	0.001791	0.000883	0.002515	2e-06
48	M4	10	none	0.005136	1.2e-05	0.001829	0.000836	0.002251	1e-06
49	M4	10	none	0.004979	1.1e-05	0.001822	0.000924	0.002152	5e-06
50	M4	10	none	0.002687	1.4e-05	0.001926	0.000635	0.002244	5e-06
51	M4	10	wol	5e-06	0.0017	0	0.004944	8.3e-05	0.007705
52	M4	10	wol	0	0.001517	0	0.004793	6.4e-05	0.006872
53	M4	10	wol	2e-06	0.00147	0	0.003826	7.3e-05	0.006087
54	M4	10	wol	2e-06	0.001803	0	0.005582	9.7e-05	0.006108
55	M4	10	wol	2e-06	0.00162	0	0.005013	6.3e-05	0.005263
56	M4	10	tet	0.002668	0.000123	0.0017	0.001114	0.002182	0.00072
57	M4	10	tet	0.002971	5.2e-05	0.00213	0.000853	0.002604	0.000306
58	M4	10	tet	0.00213	7.9e-05	0.00196	0.000883	0.002464	0.000354
59	M4	10	tet	0.005226	9e-05	0.002421	0.000886	0.00265	0.000149
60	M4	10	tet	0.002447	0.000131	0.00196	0.001376	0.002251	0.000769

## Sheet: Dataset S2
data	line	week	treatment	OsDsxM	OsDsxF	OsMascM	OsMascF	OsZnf2M	OsZnf2F
1	M1	1	none	0.00280069	8.07519e-07	0.00159746	0.000690534	0.00342424	6.42411e-07
2	M1	2	none	0.00283979	7.27777e-07	0.00160858	0.000534323	0.0033076	7.85438e-07
3	M1	4	none	0.00173602	9.40545e-07	0.000766195	0.000286337	0.00315094	5.11061e-07
4	M1	6	none	0.00137629	8.04725e-07	0.000722357	0.000323264	0.00282996	7.40498e-07
5	M1	9	none	0.00109489	3.43068e-07	0.000993633	0.000633222	0.00281042	1.14597e-06
6	M1	12	none	0.000776891	5.67058e-07	0.00117755	0.000729907	0.00306478	1.13412e-06
7	M1	17	none	0.00045087	3.96293e-06	0.00157002	0.000547444	0.00258611	2.80222e-06
8	M1	1	wol	0.00295014	2.12085e-05	0.00171806	0.000712412	0.00358205	8.3088e-05
9	M1	2	wol	0.00314004	8.02577e-05	0.00149566	0.000966462	0.00292976	0.000228582
10	M1	4	wol	0.000129928	0.000324386	0.000110016	0.00326206	0.000631032	0.00225916
11	M1	6	wol	8.23386e-06	0.000580668	5.10379e-06	0.00464534	0.00135265	0.00359448
12	M1	9	wol	6.95715e-07	0.000203174	1.6341e-07	0.00428943	0.000301616	0.00297066
13	M1	12	wol	1.1317e-07	0.000112718	7.45649e-07	0.00417213	0.000312252	0.00341239
14	M1	17	wol	7.77314e-07	0.000161632	1.82332e-06	0.00485942	0.000395235	0.00550516
15	M1	6	wol_tet	7.69884e-05	0.000555086	3.61662e-05	0.00389274	0.00126644	0.00258611
16	M1	9	wol_tet	0.000141197	0.000117098	0.000111552	0.00398833	0.000509016	0.00149049
17	M1	12	wol_tet	0.000102293	6.34069e-05	0.000111939	0.00255051	0.000646528	0.0021299
18	M1	17	wol_tet	0.00020601	0.000106637	0.000463546	0.00386585	0.00114932	0.00492726
19	M4	1	none	0.00197354	3.59644e-06	0.000574661	0.000203174	0.00303308	3.54692e-06
20	M4	2	none	0.002267	2.94153e-06	0.000473286	0.000176873	0.00246363	2.35637e-06
21	M4	4	none	0.00265882	2.15333e-06	0.000327776	0.000128584	0.0021299	3.55167e-07
22	M4	6	none	0.00189972	1.8681e-06	0.000523327	0.000375214	0.00198039	1.64897e-06
23	M4	12	none	0.00276214	2.58752e-06	0.000512557	0.000734984	0.00196671	1.73096e-06
24	M4	17	none	0.00338882	4.77854e-06	0.00135734	0.000536178	0.00229865	3.9905e-06
25	M4	1	wol	0.00249802	2.52213e-05	0.000697751	0.000346466	0.00322832	9.09227e-05
26	M4	2	wol	0.00210057	0.000222332	0.00036622	0.000476578	0.0021299	0.000607428
27	M4	4	wol	7.25834e-05	0.00138107	1.45361e-05	0.00179724	0.000212537	0.0044871
28	M4	6	wol	4.99208e-05	0.000782295	1.1564e-05	0.00180974	0.000140222	0.00396078
29	M4	9	wol	1.1564e-05	0.00195312	0	0.00252413	4.34586e-05	0.00289946
30	M4	12	wol	1.09782e-05	0.00194637	7.25259e-07	0.00242971	4.30091e-05	0.00318388
31	M4	17	wol	7.68246e-06	0.00207885	0	0.00248938	4.88934e-05	0.00680118
32	M4	6	wol_tet	2.62013e-05	0.000850147	1.166e-06	0.00173602	0.000145167	0.00407213
33	M4	9	wol_tet	3.90315e-05	0.00210057	7.19288e-06	0.00251539	7.28354e-05	0.00127525
34	M4	12	wol_tet	0.000132199	0.00191957	1.95158e-05	0.00204313	0.000149766	0.00311835
35	M4	17	wol_tet	0.000871024	0.00160301	0.000406347	0.00180348	0.00126644	0.00450268
36	M4	6	none_tet	0.00234695	2.43947e-06	0.000389794	0.000344072	0.00182866	1.06923e-06
37	M4	9	none_tet	0.00191957	4.07435e-06	0.000646528	0.000507255	0.00217465	0
38	M4	12	none_tet	0.00222805	1.73096e-06	0.000478233	0.000644291	0.00164238	7.128e-07
39	M4	17	none_tet	0.00250669	5.43232e-06	0.00127084	0.000917503	0.00274306	8.06441e-06
40	M7	1	none	5.54646e-06	0	0.000923884	0.00100402	0.00132481	1.49648e-06
41	M7	2	none	2.23402e-05	3.29795e-06	0.000787736	0.00196671	0.00155378	4.06568e-07
42	M7	4	none	8.3488e-06	0	0.000709948	0.00115331	0.00132481	1.80446e-06
43	M7	6	none	0.000236643	3.96823e-07	0.000717367	0.000321031	0.004534	1.18638e-06
44	M7	9	none	5.83463e-05	1.12868e-05	0.000387102	0.000368768	0.00311835	5.37613e-06
45	M7	12	none	0.000146684	9.56985e-07	0.000525144	0.000476578	0.00331908	8.74523e-07
46	M7	17	none	0.000254508	1.33013e-06	0.00206449	0.000560888	0.00418662	4.23267e-06
47	M7	1	wol	2.55189e-06	0	0.000793215	0.0014199	0.00168855	8.45404e-05
48	M7	2	wol	2.65671e-05	3.89485e-06	0.000626673	0.00210787	0.0016538	0.000290334
49	M7	4	wol	1.24703e-07	2.22927e-06	1.4688e-05	0.00350833	0.00045087	0.0013955
50	M7	6	wol	2.3048e-05	1.13653e-05	2.05134e-06	0.00539186	0.000655553	0.00242971
51	M7	9	wol	2.27307e-05	2.12085e-05	0	0.00496153	0.000426549	0.00249802
52	M7	12	wol	5.17503e-06	3.07709e-06	1.55132e-07	0.00471019	0.000176261	0.00266805
53	M7	17	wol	1.68947e-06	0	0	0.00217465	6.34069e-05	0.000707491
54	M7	6	none_tet	0.000212537	0	0.000653285	0.000495097	0.00364466	1.18228e-06
55	M7	9	none_tet	4.78872e-05	1.04221e-05	0.000298496	0.000359929	0.00342424	0
56	M7	12	none_tet	0.000125938	1.82332e-06	0.000457164	0.000310095	0.00292976	1.42067e-06
57	M7	17	none_tet	0.000196253	7.93647e-07	0.00181603	0.000435512	0.00370837	1.84877e-06
58	M7	6	wol_tet	3.86795e-06	2.21859e-05	0	NA	0.000564789	0.00225916
59	M7	9	wol_tet	1.57969e-05	2.09891e-05	9.64406e-05	0.00508337	0.00053804	0.00187356
60	M7	12	wol_tet	3.2189e-06	2.06561e-06	0.000432504	0.00341239	0.000673983	0.00126644
61	M7	17	wol_tet	2.29682e-05	9.79176e-06	0.00142977	0.00209331	0.00160858	0.000700173

## Sheet: Dataset S3
data	dev_stage	line	karyotype/sex	category	OsDsxM	OsDsxF	OsMascM	OsMascF	OsZnf2M	OsZnf2F
1	1st_instar	normal	ZW	1FN	1.04e-05	1.2e-05	1.8e-06	0.0015324	3.71e-05	0.0026496
2	1st_instar	normal	ZW	1FN	4.3e-05	1.81e-05	2.9e-06	0.0144278	0.000245	0.0036321
3	1st_instar	normal	ZW	1FN	0.0002672	3.43e-05	3.01e-05	0.0126914	0.0014003	0.0039608
4	1st_instar	normal	ZW	1FN	9.61e-05	2.76e-05	5.1e-06	0.0056993	0.0006421	0.0016424
5	1st_instar	cured	ZW	1FC	3.34e-05	1.2e-06	0.0003726	0.0042451	0.0030436	7e-07
6	1st_instar	cured	ZW	1FC	5.66e-05	1.29e-05	0.0004652	0.0105985	0.0030436	0
7	1st_instar	cured	ZW	1FC	6.1e-05	8.8e-06	0.0004556	0.002668	0.0033076	0
8	1st_instar	cured	ZW	1FC	8.72e-05	1.48e-05	0.0009532	0.0021006	0.0035327	1.89e-05
9	1st_instar	infected	ZW	1FW	2.2e-06	9.7e-06	0	0.0017542	0.0001052	0.0021747
10	1st_instar	infected	ZW	1FW	1.88e-05	0.0001402	1.37e-05	0.0129581	0.0005767	0.0046777
11	1st_instar	infected	ZW	1FW	1.5e-06	1.13e-05	4e-07	0.0081443	0.0003266	0.0021822
12	1st_instar	infected	ZW	1FW	7.06e-05	4e-05	0.0001308	0.0168629	0.0005161	0.0040721
13	1st_instar	normal	ZZ	1MN	0.0001393	1.3e-06	0.0007401	0.0057989	0.0046777	4e-06
14	1st_instar	normal	ZZ	1MN	0.0001119	1.8e-06	0.0009335	0.0056599	0.0069201	0
15	1st_instar	normal	ZZ	1MN	0.0008269	3.36e-05	0.0010613	0.0115978	0.0065241	0
16	1st_instar	normal	ZZ	1MN	5.83e-05	5.2e-06	0.0013955	0.0022986	0.0037342	6.9e-06
17	1st_instar	cured	ZZ	1MC	0	0	0.0009598	0.006412	0.0047925	0
18	1st_instar	cured	ZZ	1MC	9.85e-05	4.5e-06	0.0005888	0.0071393	0.0033538	3e-06
19	1st_instar	cured	ZZ	1MC	0.0001336	9.6e-06	0.0007002	0.004044	0.0045814	0
20	1st_instar	cured	ZZ	1MC	1.46e-05	5.2e-06	0.0009902	0.0065241	0.003545	0
21	1st_instar	infected	ZZ	1MW	5.28e-05	3e-06	0.0004619	0.0060034	0.0035205	8e-07
22	1st_instar	infected	ZZ	1MW	4.29e-05	1.81e-05	0.0005847	0.00734	0.0045814	8.6e-06
23	1st_instar	infected	ZZ	1MW	9.28e-05	2.7e-06	0.0006787	0.0040863	0.0042598	6e-07
24	1st_instar	infected	ZZ	1MW	0.0001812	2.58e-05	0.0009698	0.0098204	0.0067542	6.96e-05
25	2nd_instar	normal	ZW	2FN	2.57e-05	1.81e-05	1.2e-06	0.0076517	8.45e-05	0.0023227
26	2nd_instar	normal	ZW	2FN	1.8e-05	1.05e-05	8e-07	0.00098	0.00012	0.0019063
27	2nd_instar	normal	ZW	2FN	1.5e-06	1.7e-05	0	0.0008893	9.03e-05	0.0016367
28	2nd_instar	normal	ZW	2FN	2.29e-05	1.94e-05	7e-07	0.0075726	6.38e-05	0.0019063
29	2nd_instar	infected	ZW	2FW	2.3e-06	2.39e-05	0	0.0009499	0.0001108	0.0016653
30	2nd_instar	infected	ZW	2FW	3e-07	1e-05	0	0.0018866	9.58e-05	0.0017603
31	2nd_instar	infected	ZW	2FW	9e-07	5.8e-06	0	0.0016254	6.52e-05	0.0014751
32	2nd_instar	infected	ZW	2FW	2e-07	3.2e-06	0	0.0011453	9.71e-05	0.0011613
33	2nd_instar	normal	ZZ	2MN	2.81e-05	0	0.0006011	0.0040721	0.0023715	1.3e-06
34	2nd_instar	normal	ZZ	2MN	0.0001268	0	0.0008127	0.0045655	0.0027717	0
35	2nd_instar	normal	ZZ	2MN	0.0001308	1e-06	0.000618	0.0045183	0.0026131	4e-07
36	2nd_instar	normal	ZZ	2MN	8.03e-05	0	0.0005787	0.0035083	0.0019063	1.5e-06
37	2nd_instar	cured	ZZ	2MC	7.49e-05	3e-07	0.00094	0.0017542	0.0019196	3.3e-06
38	2nd_instar	cured	ZZ	2MC	0.0001281	6e-07	0.0010987	0.0013907	0.0018997	2.3e-06
39	2nd_instar	cured	ZZ	2MC	7.06e-05	6e-07	0.0007932	0.0006624	0.0018866	5e-07
40	2nd_instar	cured	ZZ	2MC	6.84e-05	0	0.0009598	0.0006881	0.00173	7e-07
41	3rd_instar	normal	ZW	3FN	4.6e-06	1.27e-05	4e-07	7.31e-05	4.82e-05	0.0017121
42	3rd_instar	normal	ZW	3FN	5.6e-06	1.34e-05	0	0.0022513	8.37e-05	0.001742
43	3rd_instar	normal	ZW	3FN	4.1e-06	1.35e-05	0	0.0012753	5.79e-05	0.0011573
44	3rd_instar	normal	ZW	3FN	7.5e-06	1.5e-05	8e-07	0.001835	6.41e-05	0.001114
45	3rd_instar	infected	ZW	3FW	2e-07	2.05e-05	0	8.37e-05	4.81e-05	0.0015484
46	3rd_instar	infected	ZW	3FW	5e-07	1.08e-05	9e-07	3.01e-05	4.44e-05	0.0012107
47	3rd_instar	infected	ZW	3FW	3e-07	3.28e-05	1.8e-06	3.69e-05	4.24e-05	0.0018287
48	3rd_instar	infected	ZW	3FW	1.3e-06	7e-06	0	6.43e-05	4.81e-05	0.0011102
49	3rd_instar	normal	ZZ	3MN	9.64e-05	0	0.0004652	0.000231	0.0015113	2.6e-06
50	3rd_instar	normal	ZZ	3MN	0.0001317	8e-07	0.0005493	2.13e-05	0.0018097	7e-07
51	3rd_instar	normal	ZZ	3MN	7.51e-05	0	0.0002863	0.0001432	0.0017003	0
52	3rd_instar	normal	ZZ	3MN	4.96e-05	0	0.0003713	0.0003037	0.001603	3.3e-06
53	3rd_instar	cured	ZZ	3MC	0.0001212	0	0.0003069	0.0001645	0.0016538	6e-07
54	3rd_instar	cured	ZZ	3MC	0.0002383	0	0.0004509	0.0003739	0.0021152	0
55	3rd_instar	cured	ZZ	3MC	0.0001583	0	0.0004416	0.00098	0.0017062	9e-07
56	3rd_instar	cured	ZZ	3MC	0.0001212	0	0.0004684	0.0009112	0.0019804	0
57	4th_instar	normal	ZW	4FN	1.7e-06	9.28e-05	2.1e-06	0.0025682	2.08e-05	0.0011816
58	4th_instar	normal	ZW	4FN	9e-07	3.93e-05	0	0.0016827	6.61e-05	0.0011335
59	4th_instar	normal	ZW	4FN	4e-06	0.0001322	0	2.32e-05	0.00012	0.0017542
60	4th_instar	normal	ZW	4FN	6.9e-06	4.17e-05	0	0.0025594	1.27e-05	0.0012708
61	4th_instar	infected	ZW	4FW	3e-07	3.34e-05	0	0.0015755	4.26e-05	0.0024551
62	4th_instar	infected	ZW	4FW	2e-07	2.14e-05	0	0.0021522	9.71e-05	0.0024046
63	4th_instar	infected	ZW	4FW	7e-07	4.42e-05	0	0.0026405	6.38e-05	0.0019329
64	4th_instar	infected	ZW	4FW	2.3e-06	8.6e-06	0	0.0022203	9.28e-05	0.0015592
65	4th_instar	normal	ZZ	4MN	0.0007375	1.5e-06	0.0005437	2.32e-05	0.0031839	1.18e-05
66	4th_instar	normal	ZZ	4MN	0.0001763	0	0.0004106	0.0002408	0.0015864	1.1e-06
67	4th_instar	normal	ZZ	4MN	0.0001233	0	0.0005787	0.0006834	0.0017664	0
68	4th_instar	normal	ZZ	4MN	0.0002536	0	0.0005325	0.0004092	0.0021299	2.6e-06
69	4th_instar	cured	ZZ	4MC	0.0002718	0	0.000824	0.0003562	0.0030121	3e-06
70	4th_instar	cured	ZZ	4MC	0.0005306	0	0.0009698	0.0004849	0.0022592	5.2e-06
71	4th_instar	cured	ZZ	4MC	0.0005474	0	0.0005908	0.000321	0.00173	7e-07
72	4th_instar	cured	ZZ	4MC	0.0001929	0	0.0003778	0.0004524	0.0018223	9e-07
73	5th_instar	normal	ZW	5FN	5.4e-06	0.0005038	9e-07	0.0030331	7.3e-06	0.002267
74	5th_instar	normal	ZW	5FN	3e-06	0.0009207	0	0.0023146	4.7e-06	0.0008531
75	5th_instar	normal	ZW	5FN	2.7e-06	0.0012149	6.3e-06	0.0045027	1.16e-05	0.0024636
76	5th_instar	normal	ZW	5FN	1.62e-05	0.0005991	8.4e-06	0.0028894	9.8e-06	0.0016711
77	5th_instar	infected	ZW	5FW	5e-07	0.0009766	0	0.0033538	3.46e-05	0.0035945
78	5th_instar	infected	ZW	5FW	3e-07	0.0013763	0	0.0019196	1.12e-05	0.0018414
79	5th_instar	infected	ZW	5FW	1e-07	0.0003778	0	0.0012107	1.34e-05	0.0019804
80	5th_instar	infected	ZW	5FW	1e-06	0.0002964	9e-07	0.0012447	4.2e-05	0.0019531
81	5th_instar	normal	ZZ	5MN	0.0007099	1.6e-06	0.0004985	0.0001703	0.0005161	6e-07
82	5th_instar	normal	ZZ	5MN	0.0025241	8e-07	0.0006905	0.0004221	0.0037471	2.5e-06
83	5th_instar	normal	ZZ	5MN	0.0021747	4.5e-06	0.0005628	0.0004668	0.0030542	1.5e-06
84	5th_instar	normal	ZZ	5MN	0.0005343	6e-07	0.0006578	0.0003199	0.0005807	5e-07
85	5th_instar	cured	ZZ	5MC	0.0023715	8e-07	0.0003069	0.0003574	0.0031949	1e-05
86	5th_instar	cured	ZZ	5MC	0.0017003	0	0.000217	1.43e-05	0.0024046	3e-07
87	5th_instar	cured	ZZ	5MC	0.0032734	0	0.0001519	0.0002302	0.0029913	2.2e-06
88	5th_instar	cured	ZZ	5MC	0.0013111	1.3e-06	0.0003513	0.0003058	0.0019196	2.5e-06
89	pupa	normal	female	6FN	2.15e-05	0.0039745	1.5e-06	0.00346	6.25e-05	0.0051365
90	pupa	normal	female	6FN	9.1e-06	0.0017787	0	5.75e-05	1.52e-05	0.0021898
91	pupa	normal	female	6FN	7.2e-06	0.0019599	0	9.35e-05	3.4e-05	0.0023797
92	pupa	normal	female	6FN	1.2e-06	0.0019262	0	2.01e-05	0.0001041	0.0034962
93	pupa	infected	female	6FW	7e-07	0.0016538	0	0.0023715	1.81e-05	0.0028007
94	pupa	infected	female	6FW	2.2e-06	0.0068012	0	0.0042157	5.69e-05	0.0052626
95	pupa	infected	female	6FW	1.27e-05	0.0023307	0	0.0038126	2.06e-05	0.0028894
96	pupa	infected	female	6FW	6.84e-05	0.0055435	1.6e-06	0.000165	9.28e-05	0.0048594
97	pupa	normal	male	6MN	0.0098887	0	0.000631	0.0001679	0.0069441	4.4e-06
98	pupa	normal	male	6MN	0.00709	7e-07	0.0009499	0.0003599	0.0057989	3.2e-06
99	pupa	normal	male	6MN	0.0061936	3.6e-06	0.00094	0.0002913	0.0053176	5.8e-06
100	pupa	normal	male	6MN	0.0093553	7e-07	0.0004493	0.000365	0.0047759	6.5e-06
101	pupa	cured	male	6MC	0.0137445	3.1e-06	0.0007375	0.0008472	0.0068248	0
102	pupa	cured	male	6MC	0.007041	1.9e-06	0.0006223	0.0004401	0.0031509	2.4e-06
103	pupa	cured	male	6MC	0.0124303	2.6e-06	0.0009368	0.0007877	0.0053361	3.3e-06
104	pupa	cured	male	6MC	0.0064566	0	0.0003465	0.000259	0.0043493	3.2e-06
105	adult	normal	female	7FN	1.3e-06	0.0110103	7.2e-06	0.0004478	0.0003144	0.0083443
106	adult	normal	female	7FN	5e-07	0.0123017	0	0.0048259	0.0003347	0.0044716
107	adult	normal	female	7FN	3.96e-05	0.0365243	0	0.0126475	0.0003537	0.0072641
108	adult	normal	female	7FN	1.27e-05	0.01468	0	0.0039063	0.0002342	0.0051543
109	adult	infected	female	7FW	2.61e-05	0.0027147	0	0.0187756	8.97e-05	0.0023307
110	adult	infected	female	7FW	5e-07	0.003582	8e-07	0.0247745	0.0001561	0.0017542
111	adult	infected	female	7FW	2.3e-05	0.0037732	0	0.0020933	0.0001123	0.0016424
112	adult	infected	female	7FW	2.8e-06	0.0055243	0	0.0075989	5.46e-05	0.0022436
113	adult	normal	male	7MN	0.0408081	3.88e-05	0.0003465	0.0001268	0.0123873	0.0001313
114	adult	normal	male	7MN	0.0265527	2.29e-05	0.0007796	7.97e-05	0.0055435	2.44e-05
115	adult	normal	male	7MN	0.0321286	7.3e-06	0.0001633	1.03e-05	0.0084315	1.87e-05
116	adult	normal	male	7MN	0.0486978	3.46e-05	0.0003805	6.32e-05	0.0120904	1.21e-05
117	adult	cured	male	7MC	0.0213444	2.51e-05	0.0006267	0.0008384	0.0075989	3.3e-06
118	adult	cured	male	7MC	0.022328	7.1e-06	0.000235	0.0005827	0.0073655	5.2e-06
119	adult	cured	male	7MC	0.0247745	6.3e-06	0.000398	0.0007583	0.0077317	5.5e-06
120	adult	cured	male	7MC	0.0268302	1.08e-05	0.000355	0.0002883	0.0072893	3.6e-06

## Sheet: Dataset S4
data	category	hpo	line	Wchr_PCR	OsDsxM	OsDsxF	OsMascM	OsMascF	OsZnf2M	OsZnf2F
1	N0	0	normal	NA	3.24e-05	2.5e-06	3e-07	0.0667541	5.48e-05	0.0006288
2	N0	0	normal	NA	7.16e-05	1.1e-06	0	0.0480273	0.0002342	0.0008212
3	N0	0	normal	NA	3.14e-05	6.4e-06	0	0.0448111	5.46e-05	0.0006905
4	N0	0	normal	NA	9.98e-05	1.1e-06	7e-07	0.0504151	5.73e-05	0.0008099
5	N0	0	normal	NA	3.54e-05	8e-07	0	0.0446561	9.35e-05	0.0005908
6	N0	0	normal	NA	5.54e-05	5e-07	8e-06	0.0460709	0.0001825	0.001004
7	N0	0	normal	NA	7.67e-05	1.37e-05	0	0.0490365	5.06e-05	0.0004951
8	N0	0	normal	NA	2.74e-05	1.3e-06	0	0.0538466	7.23e-05	0.0008127
9	N0	0	normal	NA	0.0001812	5.5e-06	8e-07	0.0382075	6.63e-05	0.001736
10	N0	0	normal	NA	1.16e-05	1.14e-05	7e-07	0.0498936	5.22e-05	0.0004385
11	N0	0	normal	NA	0.0002804	6.2e-06	1.6e-06	0.0363979	0.0001442	0.0004431
12	N6	6	normal	NA	3.2e-06	7.7e-06	8e-07	0.136314	0.0004733	0.0012233
13	N6	6	normal	NA	2.3e-06	7e-06	3.1e-06	0.187505	0.0006288	0.0014248
14	N6	6	normal	NA	2.2e-06	7.1e-06	1.3e-06	0.146097	0.0003818	0.0013859
15	N6	6	normal	NA	1.4e-06	3.7e-06	1.4e-06	0.141611	0.0006443	0.0012886
16	N6	6	normal	NA	2.5e-06	4.3e-06	2e-07	0.150726	0.0004524	0.0017481
17	N6	6	normal	NA	1.6e-06	4.1e-06	4e-07	0.174948	0.0004478	0.0011654
18	N6	6	normal	NA	1.9e-06	5e-06	3e-07	0.150726	0.000502	0.0018223
19	N6	6	normal	NA	2.4e-06	2.8e-06	1e-06	0.17374	0.0003513	0.0014248
20	N6	6	normal	NA	8e-07	1.3e-06	4e-07	0.179244	0.000431	0.0007877
21	N6	6	normal	NA	2.9e-06	4.7e-06	4e-07	0.15283	0.0004163	0.0016198
22	N6	6	normal	NA	4.2e-06	3.5e-06	6e-07	0.154964	0.0002785	0.0009698
23	N6	6	normal	NA	3.6e-06	1.47e-05	0	0.131215	0.0003199	0.001194
24	N9	9	normal	NA	2.49e-05	7.08e-05	4.3e-05	0.227667	0.0010005	0.0016481
25	N9	9	normal	NA	1.86e-05	0.0001044	1.14e-05	0.256139	0.0017787	0.0020573
26	N9	9	normal	NA	1.26e-05	6.75e-05	5.01e-05	0.209497	0.0005399	0.0019329
27	N9	9	normal	NA	2.44e-05	4.04e-05	2.7e-06	0.292194	0.0010503	0.0020861
28	N9	9	normal	NA	8.05e-05	5.46e-05	1.97e-05	0.225313	0.0006578	0.0016653
29	N9	9	normal	NA	9.51e-05	8.28e-05	1.12e-05	0.277392	0.000868	0.0012361
30	N9	9	normal	NA	9e-05	5.1e-05	3.81e-05	0.266093	0.0005888	0.001835
31	N9	9	normal	NA	5.52e-05	6.99e-05	4.36e-05	0.286181	0.0004063	0.0024466
32	N9	9	normal	NA	3.34e-05	7.21e-05	1.49e-05	0.25349	0.000509	0.0021974
33	N9	9	normal	NA	7.39e-05	4.42e-05	5.96e-05	0.245705	0.001603	0.0025329
34	N9	9	normal	NA	6.32e-05	9.19e-05	7.62e-05	0.285191	0.0007504	0.002008
35	N9	9	normal	NA	3.46e-05	6.06e-05	5.5e-05	0.219151	0.0018736	0.0021974
36	N12	12	normal	negative	0.0003244	NA	0.0023388	0.0620683	0.0953912	0.0004021
37	N12	12	normal	negative	0.0001697	1.92e-05	0.0016595	0.0886952	0.0827556	0.0003818
38	N12	12	normal	negative	0.0001902	2.16e-05	0.0025067	0.0733022	0.110338	0.000428
39	N12	12	normal	positive	4.66e-05	1.04e-05	0.000502	0.0915054	0.007189	0.0004192
40	N12	12	normal	positive	0.0001806	NA	0.0004668	0.0751023	0.0081161	0.0004603
41	N12	12	normal	positive	0.0001622	NA	0.0004619	0.0544094	0.0057589	0.0005126
42	N12	12	normal	negative	0.0002599	NA	0.0024213	0.0473661	0.107321	0.0006138
43	N12	12	normal	negative	0.0004668	NA	0.003206	0.0347944	0.0977337	0.0004572
44	N12	12	normal	negative	0.0001639	1.6e-05	0.0023146	0.0443476	0.0705603	0.0003925
45	N12	12	normal	negative	0.0002383	4.67e-05	0.0029707	0.041092	0.0700729	0.000337
46	N12	12	normal	positive	0.0002342	2.71e-05	0.0009175	0.0295643	0.0060034	0.0003752
47	N12	12	normal	positive	0.000155	4.18e-05	0.0004416	0.0437371	0.0070167	0.0002467
48	N24	24	normal	negative	0.0005991	2.29e-05	0.0030542	0.0065923	0.0144278	6.2e-06
49	N24	24	normal	negative	0.0004849	2.07e-05	0.0032172	0.0110485	0.0185814	4.56e-05
50	N24	24	normal	negative	0.0004799	2.14e-05	0.0011102	0.0350364	0.00403	0.0009207
51	N24	24	normal	positive	0.000103	3.24e-05	0.001043	0.0043796	0.0037863	0.000796
52	N24	24	normal	negative	0.0003393	3.49e-05	0.0004478	0.030501	0.004996	0.000824
53	N24	24	normal	negative	0.0001295	2.27e-05	0.0042304	0.0038126	0.0183892	5.11e-05
54	N24	24	normal	negative	0.0002278	2.33e-05	0.0032621	0.0072893	0.0155171	3.68e-05
55	N24	24	normal	negative	0.000618	2.66e-05	0.0030861	0.0058799	0.0179484	3.48e-05
56	N24	24	normal	negative	0.0004221	1.9e-05	0.0003048	0.0361465	0.0044561	0.0013715
57	N24	24	normal	negative	0.0008801	2.62e-05	0.0041577	0.0094859	0.0191038	4.86e-05
58	N24	24	normal	negative	0.0004849	9.9e-06	0.0020502	0.0092907	0.0216423	3.65e-05
59	N24	24	normal	negative	0.0004816	9.38e-05	4.66e-05	0.0511189	0.0030861	0.0015864
60	N48	48	normal	positive	1.11e-05	0.00012	1.2e-06	0.0025154	0.0004733	0.0050308
61	N48	48	normal	positive	5.7e-06	6.96e-05	6.8e-06	0.0192366	0.000509	0.0051543
62	N48	48	normal	negative	0.0001422	3.27e-05	0.001114	0.0066612	0.0187106	4.5e-06
63	N48	48	normal	negative	0.0001857	2.02e-05	0.0014447	0.0130031	0.0148335	1.24e-05
64	N48	48	normal	negative	9.95e-05	1.73e-05	0.0007375	0.0068248	0.0171577	0
65	N48	48	normal	negative	0.0002262	6.6e-06	0.0010539	0.0081443	0.0183255	2.79e-05
66	N48	48	normal	negative	0.000259	2.15e-05	0.0014853	0.0053919	0.0211236	2.18e-05
67	N48	48	normal	negative	0.0003726	2.08e-05	0.000667	0.0103804	0.0120904	0
68	N48	48	normal	negative	7e-07	NA	0	0.0607909	0.0007556	0.0002053
69	N48	48	normal	positive	0	9.68e-05	6.1e-06	0.0018414	0.0005325	0.0052082
70	N48	48	normal	positive	1.72e-05	NA	8.3e-06	0.0026773	0.0004416	0.0021152
71	W0	0	infected	NA	6.68e-05	1.04e-05	7e-07	0.0162885	0.0007769	0.0004221
72	W0	0	infected	NA	5.52e-05	8.3e-06	1.7e-06	0.0168046	0.0006245	0.0004385
73	W0	0	infected	NA	0.0001373	1.65e-05	8e-07	0.0165159	0.0009834	0.0004816
74	W0	0	infected	NA	3.4e-06	7.3e-06	0	0.0136024	0.0010394	0.0003429
75	W0	0	infected	NA	2.5e-05	1.25e-05	9e-07	0.0153566	0.0010949	0.0003188
76	W0	0	infected	NA	5.2e-05	5.4e-06	5e-07	0.0134151	0.0008327	0.0004163
77	W0	0	infected	NA	5.15e-05	1.23e-05	1.3e-06	0.0108587	0.0009335	0.0003713
78	W0	0	infected	NA	3.62e-05	1.63e-05	2.2e-06	0.0128241	0.000871	0.0003278
79	W0	0	infected	NA	4.4e-06	2.81e-05	5e-07	0.0169802	0.0012533	0.0003752
80	W0	0	infected	NA	4.7e-06	6.6e-06	5.1e-06	0.0192366	0.000874	0.000365
81	W0	0	infected	NA	4.7e-06	3.7e-06	0	0.017277	0.0009271	0.0004635
82	W0	0	infected	NA	2.2e-06	1.23e-05	3.5e-06	0.017277	0.0011735	0.0003144
83	W6	6	infected	NA	1.4e-05	2.42e-05	2e-06	0.0300811	0.0012065	0.0035573
84	W6	6	infected	NA	4.1e-06	7.2e-06	2.1e-06	0.0315766	0.000865	0.0025154
85	W6	6	infected	NA	5.1e-06	9.1e-06	1.6e-06	0.0365243	0.0007583	0.0026041
86	W6	6	infected	NA	1.8e-06	1.89e-05	3e-07	0.0308198	0.0008212	0.0021974
87	W6	6	infected	NA	3.7e-06	8.1e-06	1.2e-06	0.0363979	0.0007504	0.0028007
88	W6	6	infected	NA	2.5e-06	9e-06	3e-07	0.03983	0.0010613	0.002668
89	W6	6	infected	NA	1.6e-06	4.1e-06	4e-07	0.0406669	0.0008862	0.0025067
90	W6	6	infected	NA	1.3e-06	5.1e-06	6e-07	0.0349152	0.0007249	0.0024046
91	W6	6	infected	NA	2.1e-06	6.7e-06	3e-07	0.0347944	0.0010649	0.0028695
92	W6	6	infected	NA	1.7e-06	1.5e-06	3e-07	0.0298733	0.0008472	0.0027526
93	W6	6	infected	NA	1.9e-06	3.9e-06	9e-07	0.0379436	0.0014101	0.0032621
94	W9	9	infected	NA	8.1e-06	6.06e-05	4.1e-06	0.0514744	0.0018736	0.0043948
95	W9	9	infected	NA	0.0001844	8.03e-05	6e-06	0.106949	0.0027717	0.0070655
96	W9	9	infected	NA	1.14e-05	9.68e-05	2.12e-05	0.0498936	0.0018287	0.00441
97	W9	9	infected	NA	1.27e-05	6.94e-05	2e-06	0.0793844	0.0011981	0.0041721
98	W9	9	infected	NA	1.05e-05	0.0001059	0	0.0839108	0.001816	0.0048932
99	W9	9	infected	NA	3.5e-06	6.77e-05	3e-06	0.0514744	0.0021671	0.004044
100	W9	9	infected	NA	6.1e-06	8e-05	0	0.0529216	0.0024722	0.0043043
101	W9	9	infected	NA	5.8e-06	3.55e-05	8e-07	0.0423939	0.0012621	0.00367
102	W9	9	infected	NA	2.8e-06	4.26e-05	8e-07	0.0583146	0.0019804	0.0043343
103	W9	9	infected	NA	9.1e-06	0.0001063	0	0.0514744	0.0023715	0.0043043
104	W12	12	infected	NA	3.6e-06	2.8e-05	1e-06	0.17739	0.0017181	0.0007324
105	W12	12	infected	NA	1.1e-05	9.71e-05	9e-07	0.0807721	0.0133224	0.0009368
106	W12	12	infected	NA	0.0005362	8.42e-05	0	0.091823	0.0119653	0.0006787
107	W12	12	infected	NA	8.1e-06	0.0001697	0	0.0839108	0.0082866	0.0006978
108	W12	12	infected	NA	1.22e-05	4.96e-05	0	0.110338	0.0038793	0.0002425
109	W12	12	infected	NA	4.96e-05	0.0001578	1.5e-06	0.107321	0.01468	0.000735
110	W12	12	infected	NA	1.76e-05	0.0001462	1.8e-06	0.103665	0.0079767	0.0006578
111	W12	12	infected	NA	7.6e-06	0.000175	2e-06	0.128514	0.0094859	0.000705
112	W12	12	infected	NA	1.16e-05	0.000107	3e-06	0.0908733	0.0048426	0.000509
113	W12	12	infected	NA	3.5e-06	0.0001492	1e-06	0.0987552	0.0127797	0.0006443
114	W12	12	infected	NA	7e-06	0.0001163	6e-07	0.111491	0.0085196	0.0005949
115	W12	12	infected	NA	5e-06	0.0001383	5e-07	0.120742	0.0132304	0.0006488
116	W24	24	infected	NA	2.1e-06	2.75e-05	0	0.0625	0.0003939	0.0006398
117	W24	24	infected	NA	8.5e-06	0.0001997	1.5e-06	0.0216423	0.019915	0.0030226
118	W24	24	infected	NA	6.8e-06	0.0002247	0	0.0660636	0.0308198	0.0050483
119	W24	24	infected	NA	6.3e-06	1.72e-05	0	0.0349152	0.0002528	0.00037
120	W24	24	infected	NA	1.13e-05	0.0003599	1.5e-06	0.0222508	0.0157337	0.0020645
121	W24	24	infected	NA	3.4e-06	0.0005888	1.4e-06	0.036906	0.0211969	0.0018997
122	W24	24	infected	NA	1.44e-05	4.91e-05	0	0.0317962	0.0002536	0.0001831
123	W24	24	infected	NA	3.5e-06	5.01e-05	0	0.0422472	0.0002433	0.0003188
124	W24	24	infected	NA	5.7e-06	0.0005306	1.2e-06	0.0376815	0.042101	0.0067542
125	W24	24	infected	NA	3.7e-06	6.52e-05	0	0.0481941	0.000859	0.0006929
126	W24	24	infected	NA	4.2e-06	0.0005437	0	0.0234381	0.0212705	0.0026041
127	W24	24	infected	NA	2.8e-06	0.0004635	0	0.0440413	0.0261871	0.0030542
128	W48	48	infected	NA	7.1e-06	6.96e-05	0	0.0044253	0.0016885	0.0074943
129	W48	48	infected	NA	2.9e-06	5.81e-05	2e-07	0.0238478	0.001543	0.0069924
130	W48	48	infected	NA	2.5e-05	4.27e-05	0	0.0067776	0.001742	0.0054671
131	W48	48	infected	NA	7.5e-06	8.28e-05	0	0.0097526	0.0021373	0.003545
132	W48	48	infected	NA	4e-06	4.03e-05	0	0.001724	0.0006095	0.0025417
133	W48	48	infected	NA	5.8e-06	2.82e-05	4e-07	0.0145282	0.0016254	0.0026041
134	W48	48	infected	NA	3.9e-06	0.000172	0	0.0246034	0.0012931	0.0078396
135	W48	48	infected	NA	8.7e-06	5.81e-05	0	0.0250334	0.0019531	0.0039063
136	W48	48	infected	NA	2.3e-06	5.73e-05	0	0.0154099	0.0006858	0.0022127
137	W48	48	infected	NA	1.46e-05	5.41e-05	9e-07	0.0247745	0.0024129	0.0051365
138	W48	48	infected	NA	8.5e-06	5.17e-05	1.3e-06	0.0013907	0.0007299	0.0024213
139	W48	48	infected	NA	2.9e-06	6.84e-05	0	0.0029707	0.0012664	0.001742
140	C0	0	cured	NA	2.9e-06	9.9e-06	3.8e-06	0.142595	0.0044253	0.000502
141	C0	0	cured	NA	5.4e-06	1.45e-05	7e-07	0.123279	0.003472	0.0004431
142	C0	0	cured	NA	3.4e-06	9.8e-06	1.9e-06	0.100481	0.005582	0.000753
143	C0	0	cured	NA	3.1e-06	8.2e-06	2.6e-06	0.0947323	0.002981	0.000509
144	C0	0	cured	NA	3.9e-06	9.8e-06	2e-06	0.108067	0.0028995	0.0007401
145	C0	0	cured	NA	1.9e-06	1.93e-05	1.3e-06	0.112656	0.0033771	0.000434
146	C0	0	cured	NA	2.5e-06	1.39e-05	0	0.0850821	0.0085789	0.0009271
147	C0	0	cured	NA	7e-06	1.82e-05	1.1e-06	0.113834	0.005582	0.0006693
148	C0	0	cured	NA	3.1e-06	5.5e-06	4e-07	0.162668	0.0046453	0.0005767
149	C0	0	cured	NA	2.4e-06	1.28e-05	2e-07	0.141121	0.0049615	0.0005908
150	C0	0	cured	NA	1.3e-06	1.69e-05	0	0.152301	0.0051722	0.0005073
151	C0	0	cured	NA	2e-06	1.52e-05	5e-07	0.108067	0.0116785	0.0010539
152	C6	6	cured	NA	8e-07	1.3e-06	2e-07	0.135842	0.0023066	0.0025067
153	C6	6	cured	NA	2.1e-06	4.7e-06	4e-07	0.167241	0.0036195	0.0038259
154	C6	6	cured	NA	8e-07	1.4e-06	1.3e-06	0.170164	0.0023963	0.0029913
155	C6	6	cured	NA	3.1e-06	4.3e-06	3e-07	0.151249	0.0026041	0.0025329
156	C6	6	cured	NA	1.9e-06	4e-06	2e-07	0.147113	0.002205	0.0027336
157	C6	6	cured	NA	1.1e-06	1.4e-06	2e-07	0.171943	0.0034006	0.0032395
158	C6	6	cured	NA	1.3e-06	7.6e-06	2e-07	0.156583	0.0019873	0.0024129
159	C6	6	cured	NA	5e-07	7e-07	0	0.141611	0.0024381	0.0027053
160	C6	6	cured	NA	5e-07	1.2e-06	0	0.158769	0.0034124	0.0031839
161	C6	6	cured	NA	9e-07	1.9e-06	2e-07	0.149685	0.0021079	0.002981
162	C6	6	cured	NA	2.5e-06	4.9e-06	0	0.165511	0.0034124	0.0029298
163	C6	6	cured	NA	2.9e-06	8e-07	4e-07	0.192109	0.0030226	0.0033771
164	C9	9	cured	NA	2.7e-06	2.26e-05	0	0.13167	0.0030331	0.0099921
165	C9	9	cured	NA	4.8e-06	4.79e-05	0	0.135842	0.001835	0.0043948
166	C9	9	cured	NA	1.7e-06	7.01e-05	1.24e-05	0.147624	0.0028398	0.0086086
167	C9	9	cured	NA	1.4e-06	7.1e-06	0	0.152301	0.0021747	0.0064566
168	C9	9	cured	NA	0	2.88e-05	0	0.0963882	0.0006288	0.0012318
169	C9	9	cured	NA	3.6e-06	4.5e-05	1.4e-06	0.138696	0.0025067	0.0057191
170	C9	9	cured	NA	3.1e-06	3.24e-05	0	0.227667	0.00283	0.0088814
171	C9	9	cured	NA	9.5e-06	2.31e-05	0	0.251739	0.0028398	0.0094859
172	C9	9	cured	NA	2.8e-06	3.06e-05	0	0.194117	0.0022986	0.0072139
173	C9	9	cured	NA	2e-06	3.63e-05	1e-06	0.220676	0.0031729	0.0126038
174	C9	9	cured	NA	1.3e-06	3.03e-05	0	0.149685	0.0028995	0.0090995
175	C12	12	cured	NA	0.0003791	3.17e-05	0.0001009	0.113834	0.0100616	0.0004668
176	C12	12	cured	NA	0.000796	3.42e-05	0.0004325	0.0924617	0.0475306	0.0005143
177	C12	12	cured	NA	0.0003884	6.1e-05	8.75e-05	0.0973956	0.0139848	0.000631
178	C12	12	cured	NA	0.0002893	2.35e-05	0.0003016	0.0984135	0.033377	0.0012931
179	C12	12	cured	NA	0.0008924	2.38e-05	0.0002804	0.102238	0.0334929	0.0008269
180	C12	12	cured	NA	0.0007075	3.37e-05	0.0005073	0.120324	0.0523742	0.000753
181	C12	12	cured	NA	0.0005456	1.35e-05	0.0005126	0.102238	0.042101	0.0008043
182	C12	12	cured	NA	0.000753	2.67e-05	0.0005628	0.0944045	0.061002	0.0009868
183	C12	12	cured	NA	0.0009499	1.87e-05	0.000309	0.125869	0.0334929	0.001334
184	C12	12	cured	NA	0.0010761	4.35e-05	0.0008384	0.108819	0.0384733	0.000735
185	C12	12	cured	NA	0.0013111	2.29e-05	0.000412	0.0924617	0.0272992	0.0011735
186	C12	12	cured	NA	0.0007715	1.92e-05	0.000631	0.100134	0.0451228	0.0005161
187	C24	24	cured	NA	0.0002737	1.6e-05	0.0006601	0.0029501	0.0329175	1.92e-05
188	C24	24	cured	NA	5.1e-06	2.54e-05	0	0.0165732	0.0019873	0.0004295
189	C24	24	cured	NA	2.7e-06	2.62e-05	5e-07	0.0192366	0.0018223	0.0004106
190	C24	24	cured	NA	0.0005143	2.26e-05	0.0015592	0.0018931	0.0672184	3.3e-05
191	C24	24	cured	NA	0.0003513	3.26e-05	0.0013955	0.0012149	0.0640348	5.96e-05
192	C24	24	cured	NA	0.0004355	1.87e-05	0.0010075	0.0032962	0.0502407	4.45e-05
193	C24	24	cured	NA	3.9e-06	3.12e-05	2.38e-05	0.01418	0.0044871	0.000217
194	C24	24	cured	NA	0.0003688	1.35e-05	0.0009868	0.0008531	0.0425411	1.33e-05
195	C24	24	cured	NA	0.0008501	3.63e-05	0.0013621	0.001194	0.0401071	6.41e-05
196	C24	24	cured	NA	0.0003289	7.6e-06	0.0017481	0.0031292	0.0500669	2.3e-05
197	C24	24	cured	NA	0.0005767	1.35e-05	0.0017121	0.0010394	0.0349152	2.89e-05
198	C48	48	cured	NA	0.0001281	4.9e-06	0.0006624	0.0032395	0.008258	7.4e-06
199	C48	48	cured	NA	8.48e-05	1.85e-05	0.0013111	0.0035083	0.0171577	8.7e-06
200	C48	48	cured	NA	7.89e-05	4.4e-06	0.0006624	0.0028794	0.0099575	6.6e-06
201	C48	48	cured	NA	2.67e-05	1.06e-05	0.0007478	0.0040022	0.0104888	7.3e-06
202	C48	48	cured	NA	9.19e-05	1.09e-05	0.0007662	0.0051543	0.0166308	1.05e-05
203	C48	48	cured	NA	1.43e-05	3.41e-05	0.0005126	0.0034006	0.014082	8.8e-06
204	C48	48	cured	NA	0.0001074	1.76e-05	0.0004265	0.0032962	0.0077317	8e-07
205	C48	48	cured	NA	8.97e-05	1.6e-05	0.0004766	0.0029913	0.0072641	0
206	C48	48	cured	NA	7.97e-05	1.11e-05	0.0005108	0.0029501	0.0109343	0
207	C48	48	cured	NA	0.0001299	7.4e-06	0.0007504	0.0044871	0.0144779	1.1e-06
208	C48	48	cured	NA	9.45e-05	1.66e-05	0.0005197	0.0037471	0.0115177	0
209	C48	48	cured	NA	6.75e-05	7.8e-06	0.0004866	0.0045027	0.010202	2.63e-05
